# Supplementary material for: Seasonal piRNA Expression Profile Changes in the Testes of Plateau Zokor (Eospalax baileyi)
Source: Animals (Basel). 2024 Sep 9;14(17):2620. doi: 10.3390/ani14172620 (PMC11394656; doi:10.3390/ani14172620)
Supplement: Supplementary file 1 [file animals-14-02620-s001.zip]

Archive with 1 entries (1 files):
- animals-3142855-supplementary.pdf
